# Supplementary material for: The doMESTIC RISK Tool: Prioritising Home-Care Patients for Clinical Pharmacy Services with the Help of a Delphi Study
Source: Nurs Rep. 2025 May 1;15(5):158. doi: 10.3390/nursrep15050158 (PMC12114156; doi:10.3390/nursrep15050158)
Supplement: Supplementary file 1 [file nursrep-15-00158-s001.zip]

Archive with 1 entries (1 files):
- nursrep-3522648-supplementary.pdf
